# Supplementary material for: A Computational Approach for the Prediction of p53 and BCL-2 Protein–Protein Interactions
Source: Int J Mol Sci. 2025 Dec 25;27(1):244. doi: 10.3390/ijms27010244 (PMC12785448; doi:10.3390/ijms27010244)
Supplement: Supplementary file 1 [file ijms-27-00244-s001.zip]

Archive with 1 entries (1 files):
- ijms-3937497-supplementary.pdf
